# Supplementary material for: Effects of early treatment with nonsteroidal anti-inflammatory drugs (NSAIDs) on the bronchoalveolar lavage proteome and oxylipids during bovine respiratory syncytial virus (BRSV) infection
Source: PLoS One. 2024 Nov 15;19(11):e0309609. doi: 10.1371/journal.pone.0309609 (PMC11567528; doi:10.1371/journal.pone.0309609)
Supplement: S2 Table — (XLSX) [file pone.0309609.s002.xlsx]

## Sheet: MEL vs CTR D5
	fold change (log 2)	p-value
ACTR2	-1.39849	0.0343229		Downregulated in MEL compared to CTR
AKR7A2	-1.65268	0.0321977		Downregulated in MEL compared to CTR
ALDH9A1	-1.74349	0.00514329		Downregulated in MEL compared to CTR
BLVRA	-1.87609	0.00283758		Downregulated in MEL compared to CTR
CACYBP	-1.81641	0.0379001		Downregulated in MEL compared to CTR
CCT8	-1.43812	0.0236009		Downregulated in MEL compared to CTR
CLCA1	-2.17531	0.043181		Downregulated in MEL compared to CTR
CRISP3	-2.88929	0.0395902		Downregulated in MEL compared to CTR
CTSV	-2.19352	0.00764289		Downregulated in MEL compared to CTR
EEF1B	-3.19292	0.0184709		Downregulated in MEL compared to CTR
EPHX2	-2.65865	0.0266606		Downregulated in MEL compared to CTR
ESD	-3.61121	0.0141401		Downregulated in MEL compared to CTR
FABP5	-2.50495	0.00829088		Downregulated in MEL compared to CTR
G3MXB5	-1.78677	0.0268337		Downregulated in MEL compared to CTR
HOPX	-2.06243	0.0290376		Downregulated in MEL compared to CTR
HPRT1	-4.04936	7.68611e-09		Downregulated in MEL compared to CTR
HSPA4L	-1.82232	0.0113217		Downregulated in MEL compared to CTR
IGK	-1.05568	0.0365896		Downregulated in MEL compared to CTR
IGL@	-2.38066	0.0141401		Downregulated in MEL compared to CTR
KPNB1	-2.56497	0.0184933		Downregulated in MEL compared to CTR
LANCL1	-1.69791	0.0375076		Downregulated in MEL compared to CTR
NPEPPS	-1.61192	0.0395824		Downregulated in MEL compared to CTR
PCBP2	-1.4452	0.0169938		Downregulated in MEL compared to CTR
PEBP1	-1.18212	0.0149119		Downregulated in MEL compared to CTR
PPID	-2.48001	0.0204627		Downregulated in MEL compared to CTR
PRDX1	-1.22529	0.0081468		Downregulated in MEL compared to CTR
RNH1	-1.81762	0.0271067		Downregulated in MEL compared to CTR
RPSA	-1.81348	0.0494651		Downregulated in MEL compared to CTR
SFTPD	-3.25162	0.0432074		Downregulated in MEL compared to CTR
TMSB4	-4.82186	0.0379001		Downregulated in MEL compared to CTR
WBSCR1	-2.4889	0.0451671		Downregulated in MEL compared to CTR
YWHAG	-3.74888	0.0236009		Downregulated in MEL compared to CTR
YWHAH	-2.66152	0.0195195		Downregulated in MEL compared to CTR
AOC3	2.46944	0.0379001		Upregulated in MEL compared to CTR

## Sheet: MEL vs CTR D7
	fold change (log 2)	p-value
A0A3Q1M1Z4	-1.86005	0.0236009	Downregulated in MEL compared to CTR
AHSG	-1.25659	0.019911	Downregulated in MEL compared to CTR
APOA1	-1.35663	0.0379001	Downregulated in MEL compared to CTR
APOA4	-2.03896	0.0379001	Downregulated in MEL compared to CTR
C25H16orf8	-3.27156	0.0236009	Downregulated in MEL compared to CTR
C4A	-1.04627	0.0103823	Downregulated in MEL compared to CTR
SUSD2	-2.8703	0.0103357	Downregulated in MEL compared to CTR
HRG	-2.24631	0.0141401	Downregulated in MEL compared to CTR
ITIH4	-1.16241	0.0426387	Downregulated in MEL compared to CTR
JCHAIN	-1.83245	0.0236009	Downregulated in MEL compared to CTR
KNG1	-1.2328	0.0180546	Downregulated in MEL compared to CTR
PZP	-3.26658	0.0141401	Downregulated in MEL compared to CTR
PSME2	-3.2078	0.0236009	Downregulated in MEL compared to CTR
TF	-1.13343	0.00314779	Downregulated in MEL compared to CTR
ACTC1	6.85811	0.0236009	Upregulated in MEL compared to CTR
ACTR3	2.03412	0.0236009	Upregulated in MEL compared to CTR
ARF3	1.96922	0.0236009	Upregulated in MEL compared to CTR
ATIC	1.18399	0.0379001	Upregulated in MEL compared to CTR
CATHL5	2.87225	0.00451172	Upregulated in MEL compared to CTR
CRISP3	2.13826	0.0483378	Upregulated in MEL compared to CTR
DEFB4	4.72004	0.0141401	Upregulated in MEL compared to CTR
GPX1	1.95995	0.0141401	Upregulated in MEL compared to CTR
HNRNPK	2.12864	0.0141401	Upregulated in MEL compared to CTR
LGALS3BP	1.14214	0.0379001	Upregulated in MEL compared to CTR
CTSG	1.49555	0.0139369	Upregulated in MEL compared to CTR
PLTP	1.66759	0.0379001	Upregulated in MEL compared to CTR
PTX3	1.9252	0.0236009	Upregulated in MEL compared to CTR
UPP1	1.64766	0.0379001	Upregulated in MEL compared to CTR

## Sheet: ASA vs CTR D5
	fold change (log 2)	log2 pvalue
ACTR2	-1.42901	0.0328873	Downregulated in ASA compared to CTR
BLVRA	-1.59642	0.00973285	Downregulated in ASA compared to CTR
CALM	-1.02955	0.0354666	Downregulated in ASA compared to CTR
COTL1	-1.10105	0.00841886	Downregulated in ASA compared to CTR
EPHX2	-2.7816	0.0138974	Downregulated in ASA compared to CTR
ESD	-1.84951	0.046344	Downregulated in ASA compared to CTR
FABP5	-1.34752	0.0208248	Downregulated in ASA compared to CTR
HOPX	-2.0792	0.0248414	Downregulated in ASA compared to CTR
HPRT1	-2.70147	0.019765	Downregulated in ASA compared to CTR
NPEPPS	-1.59625	0.0329242	Downregulated in ASA compared to CTR
PEBP1	-1.61412	0.0141401	Downregulated in ASA compared to CTR
SERPINB1	-2.73053	0.0182892	Downregulated in ASA compared to CTR
TMSB4	-4.43296	0.0379001	Downregulated in ASA compared to CTR
WBSCR1	-3.15664	0.00451172	Downregulated in ASA compared to CTR
ATP5F1B	1.7955	0.0141401	Downregulated in ASA compared to CTR
MDH2	2.50453	0.0141401	Upregulated in ASA compared to CTR

## Sheet: ASA vs CTR D7
	fold change (log 2)	p-value
GSTM3	-2.69937	0.0431879	Downregulated in ASA compared to CTR
A0A4W2HQI7	3.69196	0.0397688	Upregulated in ASA compared to CTR
ACTC1	5.30513	0.0236009	Upregulated in ASA compared to CTR
ACTR2	1.73406	0.0231442	Upregulated in ASA compared to CTR
ACTR3	1.64593	0.0488904	Upregulated in ASA compared to CTR
ANXA1	4.76924	0.0236009	Upregulated in ASA compared to CTR
CCT2	1.59208	0.0232615	Upregulated in ASA compared to CTR
CFD	2.25273	0.0174901	Upregulated in ASA compared to CTR
CLEC3B	1.61886	0.0204644	Upregulated in ASA compared to CTR
GPX1	2.60867	0.00979249	Upregulated in ASA compared to CTR
HNRNPK	1.32629	0.0379001	Upregulated in ASA compared to CTR
LMNB1	1.72527	0.0379001	Upregulated in ASA compared to CTR
CTSG	1.05373	0.0483107	Upregulated in ASA compared to CTR
NUCB1	1.5313	0.0379745	Upregulated in ASA compared to CTR
KRT1	2.63573	0.00422795	Upregulated in ASA compared to CTR
KRT10	2.8921	0.0103144	Upregulated in ASA compared to CTR
KRT2	3.39751	0.0210192	Upregulated in ASA compared to CTR
PLTP	1.66716	0.0420337	Upregulated in ASA compared to CTR
PTPA	2.77172	0.0379001	Upregulated in ASA compared to CTR
S100A9	4.33609	0.0236009	Upregulated in ASA compared to CTR

## Sheet: ASA vs MEL D5
	fold change (log 2)	p-value
PRTN3	-2.51167	0.0379001	Downregulated in ASA compared to MEL
S100A12	-1.00164	0.0151584	Downregulated in ASA compared to MEL
IGK	1.31701	0.0258266	Upregulated in ASA compared to MEL
RPS3	1.59604	0.00897724	Upregulated in ASA compared to MEL
CACYBP	1.70724	0.0236009	Upregulated in ASA compared to MEL
RPSA	1.82765	0.0379001	Upregulated in ASA compared to MEL
DSTN	1.92989	0.0379001	Upregulated in ASA compared to MEL
RUVBL1	2.14206	0.00451172	Upregulated in ASA compared to MEL
DYNC1H1	2.42286	0.0379001	Upregulated in ASA compared to MEL
JCHAIN	2.61806	0.0236009	Upregulated in ASA compared to MEL
SFTPD	2.82943	0.0422716	Upregulated in ASA compared to MEL
MDH2	2.89963	0.0379001	Upregulated in ASA compared to MEL
HINT1	2.93394	0.0379001	Upregulated in ASA compared to MEL
ADGRE5	3.33045	0.0258184	Upregulated in ASA compared to MEL
YWHAG	4.09088	0.0141401	Upregulated in ASA compared to MEL

## Sheet: ASA vs MEL D7
	fold change (log 2)	p-value
DEFB8	7.26863	0.0165612	Downregulated in ASA compared to MEL
FASN	2.37031	0.0292439	Downregulated in ASA compared to MEL
FKBP4	1.86598	0.0300375	Downregulated in ASA compared to MEL
GSTM3	2.63591	0.0481749	Downregulated in ASA compared to MEL
GSTP1	1.46999	0.0361815	Downregulated in ASA compared to MEL
PTX3	1.57642	0.0236009	Downregulated in ASA compared to MEL
A0A3Q1M1Z4	-2.03925	0.0081468	Upregulated in ASA compared to MEL
A0A4W2BTF0	-2.62931	0.0352773	Upregulated in ASA compared to MEL
C25H16orf8	-3.44693	0.0236009	Upregulated in ASA compared to MEL
C4A	-1.03101	0.0143938	Upregulated in ASA compared to MEL
CFH	-1.81346	0.002816	Upregulated in ASA compared to MEL
G3MXB5	-1.14891	0.013479	Upregulated in ASA compared to MEL
ITIH4	-1.27704	0.0403522	Upregulated in ASA compared to MEL
Serotransferrin-like	-3.05386	0.0115323	Upregulated in ASA compared to MEL
SERPINB1	-1.24351	0.0305507	Upregulated in ASA compared to MEL
SERPIND1	-1.40926	0.0236009	Upregulated in ASA compared to MEL
SERPING1	-1.30418	0.0379001	Upregulated in ASA compared to MEL
WFDC2	-3.8171	0.0141401	Upregulated in ASA compared to MEL
